# Supplementary material for: Organelle Comparative Genome Analysis Reveals Novel Alloplasmic Male Sterility with orf112 in Brassica oleracea L
Source: Int J Mol Sci. 2021 Dec 8;22(24):13230. doi: 10.3390/ijms222413230 (PMC8703919; doi:10.3390/ijms222413230)
Supplement: Supplementary file 1 [file ijms-22-13230-s001.zip]

Archive with 6 entries (6 files):
- Figure S1 19-2202 cpDNA.tif
- Table S1 Syntenic comparison among 19-3-1ú1⁄419-3-2 and radish chloroplast genome.xlsx
- Table S2 Gene information of 19-3-1 and 19-3-2 mitochondrial genomes.xlsx
- Table S3 Sequences of 15 pair primers.xlsx
- Table S4 Specific markers of the alien cytoplasm in Ogura type cabbage.xlsx
- Table S5 Gene information of 19-2202 mitochondrial genome.xlsx
