# Supplementary material for: Organelle Comparative Genome Analysis Reveals Novel Alloplasmic Male Sterility with orf112 in Brassica oleracea L
Source: Int J Mol Sci. 2021 Dec 8;22(24):13230. doi: 10.3390/ijms222413230 (PMC8703919; doi:10.3390/ijms222413230)
Supplement: Supplementary file 1 [file ijms-22-13230-s001.zip › Table S1 Syntenic comparison among 19-3-1ú1⁄419-3-2 and radish chloroplast genome.xlsx]

## Sheet: 3-1 vs 3-2
# blastn
# Iteration: 0
# Query:
# RID: AFK2WZ6Z114
# Database: n/a
# 11 hits found
query id	subject id	% identity	alignment length	mismatches	gap opens	q. start	q. end	s. start	s. end	evalue	bit score
3-1	3-2	99.993	153365	9	2	1	153365	1	153363	0	283100
3-1	3-2	100	26197	0	0	127169	153365	109333	83137	0	48377
3-1	3-2	100	26197	0	0	83138	109334	153363	127167	0	48377
3-1	3-2	100	50	0	0	241	290	290	241	1.73e-18	93.5
3-1	3-2	93.651	63	1	2	61584	61643	61539	61601	6.24e-18	91.6
3-1	3-2	93.651	63	1	2	61540	61602	61583	61642	6.24e-18	91.6
3-1	3-2	100	40	0	0	28146	28185	28184	28145	6.28e-13	75
3-1	3-2	100	36	0	0	9182	9217	9217	9182	1.05e-10	67.6
3-1	3-2	100	30	0	0	61474	61503	61502	61473	2.28e-07	56.5
3-1	3-2	100	28	0	0	43914	43941	7633	7606	2.94e-06	52.8
3-1	3-2	100	28	0	0	7606	7633	43940	43913	2.94e-06	52.8

## Sheet: 3-2 vs NC_024469.1
# blastn
# Iteration: 0
# Query:
# RID: AFK2WZ6Z114
# Database: n/a
# 11 hits found
query id	subject id	% identity	alignment length	mismatches	gap opens	q. start	q. end	s. start	s. end	evalue	bit score
3-2	NC_024469.1	98.918	77829	482	93	75713	153365	75724	153368	0	138700
3-2	NC_024469.1	99.455	26248	55	15	127172	153365	109384	83171	0	47598
3-2	NC_024469.1	99.451	26251	56	15	83138	109334	153368	127152	0	47598
3-2	NC_024469.1	98.012	25251	311	91	4554	29708	4591	29746	0	43672
3-2	NC_024469.1	98.23	23046	215	72	35292	58216	35488	58461	0	40119
3-2	NC_024469.1	97.649	11572	146	50	64148	75669	64236	75731	0	19747
3-2	NC_024469.1	98.453	5690	57	9	29687	35352	29824	35506	0	9991
3-2	NC_024469.1	96.506	4579	94	23	1	4562	1	4530	0	7509
3-2	NC_024469.1	98.448	3414	38	7	58186	61590	58461	61868	0	5997
3-2	NC_024469.1	96.912	2461	42	14	61584	64041	61817	64246	0	4093
3-2	NC_024469.1	86.179	123	17	0	37655	37777	40092	40214	1.02e-30	134
3-2	NC_024469.1	100	44	0	0	61760	61803	62030	61987	3.76e-15	82.4
3-2	NC_024469.1	100	44	0	0	112706	112749	112784	112741	3.76e-15	82.4
3-2	NC_024469.1	100	40	0	0	28146	28185	28232	28193	6.28e-13	75
3-2	NC_024469.1	100	30	0	0	61474	61503	61780	61751	2.28e-07	56.5
3-2	NC_024469.1	100	29	0	0	34303	34331	34476	34448	8.19e-07	54.7
3-2	NC_024469.1	100	28	0	0	43914	43941	7669	7642	2.94e-06	52.8
3-2	NC_024469.1	100	28	0	0	7606	7633	44157	44130	2.94e-06	52.8
