# Supplementary material for: Organelle Comparative Genome Analysis Reveals Novel Alloplasmic Male Sterility with orf112 in Brassica oleracea L
Source: Int J Mol Sci. 2021 Dec 8;22(24):13230. doi: 10.3390/ijms222413230 (PMC8703919; doi:10.3390/ijms222413230)
Supplement: Supplementary file 1 [file ijms-22-13230-s001.zip › Table S2 Gene information of 19-3-1 and 19-3-2 mitochondrial genomes.xlsx]

## Sheet: 2202_mt1
Start	End	Length	Complementary	Gene
3047	4393	1347	no	orf448
9410	17366	7957	yes	nad4
11412	11816	405	yes	orf134a
13949	14299	351	no	orf116a
14834	15349	516	yes	orf171a
14925	15251	327	yes	orf108b
16839	17366	528	yes	orf175a
20670	21029	360	yes	orf119a
20670	21479	810	yes	tatC
21647	24403	2757	yes	rpl2
23480	24403	924	yes	orf307a
25573	25935	363	no	orf120
25940	26803	864	yes	orf287
53256	53642	387	no	nad1
27018	30783	3766	yes	nad1
28056	30029	1974	yes	orf657a
28056	30089	2034	yes	matR
31021	31500	480	yes	orf159a
31558	32043	486	yes	orf161a
38314	38691	378	yes	orf125
39971	40330	360	yes	orf119
42043	42119	77	no	trnM-CAU
42043	42123	81	no	trnI-CAU
42791	43237	447	no	rps7
45597	45670	74	yes	trnH-GUG
46569	46967	399	no	orf132
47930	48298	369	no	orf122
60957	61043	87	no	trnS-UGA
61352	61759	408	no	orf135
65069	65686	618	yes	nad6

## Sheet: 2202_mt2
Start	End	Length	Complementary	Gene
45764	47287	1524	no	atp1
102562	103140	579	yes	atp4
97879	98664	786	yes	atp6
29328	29804	477	yes	atp8
159412	159636	225	no	atp9
72592	73212	621	yes	ccmB
8739	9482	744	no	ccmC
139275	141590	2316	yes	ccmFc
153659	154771	1113	yes	ccmFn
92971	93591	621	no	ccmFn
126963	128144	1182	no	cob
106403	107986	1584	yes	cox1
3371	6042	2672	yes	cox2
129785	131916	2132	yes	cox2
143464	144261	798	no	cox3
148122	149321	1200	no	nad1
13868	15393	1526	yes	nad2
111956	116799	4844	no	nad2
13868	15393	1526	yes	nad2
111956	116799	4844	no	nad2
73832	74188	357	yes	nad3
103375	103677	303	yes	nad4L
159947	162231	2285	no	nad5
105196	105216	21	yes	nad5
85487	87013	1527	yes	nad5
21693	27847	6155	yes	nad7
88619	89191	573	yes	nad9
147719	148021	303	no	orf100a
119344	119649	306	yes	orf101a
82808	83113	306	no	orf101b
65116	65421	306	no	orf101c
50320	50625	306	no	orf101d
104703	105008	306	yes	orf101d
7879	8184	306	no	orf101f
165491	165805	315	yes	orf104a
54440	54760	321	no	orf106b
120544	120867	324	no	orf107a
152465	152791	327	yes	orf108a
47725	48054	330	no	orf109
78131	78463	333	yes	orf110b
56391	56729	339	no	orf112
162577	162924	348	no	orf115a
132697	133044	348	no	orf115b
153251	153598	348	no	orf115c
36804	37157	354	yes	orf117
93232	93591	360	no	orf119c
125095	125457	363	no	orf120a
26074	26436	363	yes	orf120b
51761	52147	387	yes	orf128
149082	149468	387	no	orf128a
142707	143147	441	yes	orf146
144929	145372	444	no	orf147a
154717	155163	447	no	orf148a
25054	25521	468	yes	orf155a
145309	145803	495	no	orf164
3371	3958	588	yes	orf195
114319	114963	645	no	orf214a
139275	139931	657	yes	orf218a
109309	110082	774	yes	orf257a
5152	5949	798	yes	orf265a
131026	131823	798	yes	orf265a
105383	106183	801	yes	orf266
140694	141590	897	yes	orf298a
74292	75227	936	yes	orf311
123109	124065	957	no	orf318a
155177	156211	1035	yes	orf344a
161038	162237	1200	no	orf399a
124037	124471	435	no	rpl16
124596	125153	558	no	rpl5
73404	73781	378	yes	rps12
125155	125457	303	no	rps14
120679	124065	3387	no	rps3
16217	17305	1089	yes	rps4
169521	171368	1848	no	rrn18
59915	63062	3148	yes	rrn26
171474	171592	119	no	rrn5
75447	75517	71	yes	trnC-GCA
118974	119047	74	no	trnD-GUC
75766	75837	72	yes	trnE-UUC
30469	30542	74	yes	trnfM-CAU
53079	53152	74	yes	trnfM-CAU
141715	141786	72	yes	trnG-GCC
84366	84439	74	no	trnH-GUG
120444	120516	73	no	trnK-UUU
99779	99851	73	yes	trnM-CAU
110406	110477	72	no	trnN-GUU
75620	75694	75	yes	trnP-UGG
95918	95989	72	no	trnQ-UUG
84198	84285	88	no	trnS-GCU
128455	128541	87	no	trnS-GGA
81507	81580	74	no	trnW-CCA
111326	111408	83	no	trnY-GUA

## Sheet: 19-3-1
Start	End	Length	Complementary	Gene
91243	92766	1524	no	atp1
142693	143271	579	yes	atp4
138010	138795	786	yes	atp6
25283	25759	477	yes	atp8
199545	199769	225	no	atp9
112726	113346	621	yes	ccmB
4694	5437	744	no	ccmC
179406	181721	2316	yes	ccmFc
193796	194899	1104	yes	ccmFN
133093	133722	630	no	ccmFN
167094	168275	1182	no	cob
146534	148117	1584	yes	cox1
219295	219969	675	yes	cox2
1	172047	172047	yes	cox2
1107	1997	891	yes	cox2
169916	172047	2132	yes	cox2
183592	184389	798	no	cox3
29203	31221	2019	yes	matR
51109	51493	385	no	nad1
188248	189449	1202	no	nad1
28165	31930	3766	yes	nad1
9823	11348	1526	yes	nad2
152087	156930	4844	no	nad2
113966	114322	357	yes	nad3
73115	81071	7957	yes	nad4
143506	143808	303	yes	nad4L
200080	202364	2285	no	nad5
145326	145347	22	yes	nad5
125618	127147	1530	yes	nad5
62922	63539	618	yes	nad6
17648	23802	6155	yes	nad7
128750	129322	573	yes	nad9
187847	188149	303	no	orf100a
159475	159780	306	yes	orf101a
122935	123240	306	no	orf101b
110598	110903	306	no	orf101c
95799	96104	306	no	orf101d
144834	145139	306	yes	orf101d
3834	4139	306	no	orf101f
205624	205938	315	yes	orf104a
99922	100242	321	no	orf106b
192593	192919	327	yes	orf108a
93204	93533	330	no	orf109
118265	118597	333	yes	orf110b
101873	102211	339	no	orf112
202710	203057	348	no	orf115a
172828	173175	348	no	orf115b
193379	193726	348	no	orf115c
89108	89461	354	yes	orf117
37824	38183	360	yes	orf119
26720	27082	363	no	orf120
45783	46151	369	no	orf122
36167	36544	378	yes	orf125
97240	97626	387	yes	orf128
44422	44820	399	no	orf132
59205	59612	408	no	orf135
182838	183278	441	yes	orf146
185057	185500	444	no	orf147a
194845	195291	447	no	orf148a
32168	32647	480	yes	orf159a
32705	33190	486	yes	orf161a
185437	185931	495	no	orf164
219295	219882	588	yes	orf195
145514	146314	801	yes	orf266
27087	27950	864	yes	orf287
114426	115361	936	yes	orf311
66752	68098	1347	no	orf448
164168	164602	435	no	rpl16
85352	88108	2757	yes	rpl2
164727	165284	558	no	rpl5
113538	113915	378	yes	rps12
165286	165588	303	no	rps14
160810	164196	3387	no	rps3
12172	13260	1089	yes	rps4
40644	41090	447	no	rps7
209654	211501	1848	no	rrn18
105397	108544	3148	yes	rrn26
211607	211725	119	no	rrn5
115580	115651	72	yes	trnC-GCA
159104	159181	78	no	trnD-GTC
115898	115972	75	yes	trnE-TTC
181844	181917	74	yes	trnG-GCC
43449	43523	75	yes	trnH-GTG
124493	124567	75	no	trnH-GTG
160574	160648	75	no	trnK-TTT
39896	39972	77	no	trnM-CAT
98561	98634	74	yes	trnM-CAT
139910	139982	73	yes	trnM-CAT
150536	150609	74	no	trnN-GTT
115754	115828	75	yes	trnP-TGG
136049	136120	72	no	trnQ-TTG
124324	124414	91	no	trnS-GCT
168586	168672	87	no	trnS-GGA
58810	58897	88	no	trnS-TGA
121634	121707	74	no	trnW-CCA
151457	151540	84	no	trnY-GTA

## Sheet: 19-3-2_mt1
Start	End	Length	Complementary	Gene
56848	59163	2316	yes	ccmFc
46818	49489	2672	yes	cox2
61037	61834	798	no	cox3
65695	66894	1200	no	nad1
18777	23620	4844	yes	nad2
27641	29892	2252	no	nad5
65292	65594	303	no	orf100a
33152	33466	315	yes	orf104a
70038	70364	327	yes	orf108a
30238	30585	348	no	orf115a
50270	50617	348	no	orf115b
70824	71171	348	no	orf115c
4399	4758	360	yes	orf119
2742	3119	378	yes	orf125
66655	67041	387	no	orf128a
60280	60720	441	yes	orf146
62502	62945	444	no	orf147a
62882	63376	495	no	orf164
46818	47405	588	yes	orf195
20613	21257	645	yes	orf214a
56848	57504	657	yes	orf218a
25494	26267	774	no	orf257a
48599	49396	798	yes	orf265a
58267	59163	897	yes	orf298a
28699	29898	1200	no	orf399a
7219	7665	447	no	rps7
37177	39024	1848	no	rrn18
39130	39248	119	no	rrn5
59288	59359	72	yes	trnG-GCC
6471	6551	81	no	trnI-CAU
6471	6547	77	no	trnM-CAU
25099	25170	72	yes	trnN-GUU
24168	24250	83	yes	trnY-GUA

## Sheet: 19-3-2_mt2
Start	End	Length	Complementary	Gene
183750	185273	1524	no	atp1
114594	115172	579	yes	atp4
109911	110696	786	yes	atp6
167234	167710	477	yes	atp8
84624	85244	621	yes	ccmB
146645	147388	744	no	ccmC
138995	140176	1182	no	cob
118435	120018	1584	yes	cox1
141817	143948	2132	yes	cox2
59928	61961	2034	yes	matR
13964	14350	387	no	nad1
58890	62655	3766	yes	nad1
153147	153299	153	yes	nad2
78275	78295	21	no	nad2
151774	152145	372	yes	nad2
123988	128831	4844	no	nad2
85864	86220	357	yes	nad3
35967	43923	7957	yes	nad4
115407	115709	303	yes	nad4L
58643	58675	33	yes	nad5
97519	117248	19730	yes	nad5
25777	26394	618	yes	nad6
159599	165753	6155	yes	nad7
100651	101223	573	yes	nad9
131376	131681	306	yes	orf101a
94840	95145	306	no	orf101b
82496	82801	306	no	orf101c
67697	68002	306	no	orf101d
116735	117040	306	yes	orf101d
145785	146090	306	no	orf101f
71820	72140	321	no	orf106b
132576	132899	324	no	orf107a
41482	41808	327	yes	orf108b
280	609	330	no	orf109
90163	90495	333	yes	orf110b
73771	74109	339	no	orf112
40506	40856	351	no	orf116a
174790	175143	354	yes	orf117
47227	47586	360	yes	orf119a
105264	105623	360	no	orf119c
57445	57807	363	no	orf120
137127	137489	363	no	orf120a
163980	164342	363	yes	orf120b
69138	69524	387	yes	orf128
37969	38373	405	yes	orf134a
22060	22467	408	no	orf135
167934	168350	417	yes	orf138
162960	163427	468	yes	orf155a
62893	63372	480	yes	orf159a
63430	63915	486	yes	orf161a
41391	41906	516	yes	orf171a
43396	43923	528	yes	orf175a
126351	126995	645	no	orf214a
121341	122114	774	yes	orf257a
143058	143855	798	yes	orf265a
117415	118215	801	yes	orf266
57812	58675	864	yes	orf287
50037	50960	924	yes	orf307a
86324	87259	936	yes	orf311
135141	136097	957	no	orf318a
29604	30950	1347	no	orf448
59928	61901	1974	yes	orf657a
136069	136503	435	no	rpl16
48204	50960	2757	yes	rpl2
136628	137185	558	no	rpl5
85436	85813	378	yes	rps12
137187	137489	303	no	rps14
132711	136097	3387	no	rps3
154123	155211	1089	yes	rps4
77295	80442	3148	yes	rrn26
47227	48036	810	yes	tatC
87479	87549	71	yes	trnC-GCA
131006	131079	74	no	trnD-GUC
87798	87869	72	yes	trnE-UUC
70459	70532	74	yes	trnfM-CAU
168459	168532	74	yes	trnfM-CAU
96398	96471	74	no	trnH-GUG
132476	132548	73	no	trnK-UUU
111811	111883	73	yes	trnM-CAU
122438	122509	72	no	trnN-GUU
87652	87726	75	yes	trnP-UGG
107950	108021	72	no	trnQ-UUG
96230	96317	88	no	trnS-GCU
140487	140573	87	no	trnS-GGA
21665	21751	87	no	trnS-UGA
93539	93612	74	no	trnW-CCA
123358	123440	83	no	trnY-GUA
