# Supplementary material for: Organelle Comparative Genome Analysis Reveals Novel Alloplasmic Male Sterility with orf112 in Brassica oleracea L
Source: Int J Mol Sci. 2021 Dec 8;22(24):13230. doi: 10.3390/ijms222413230 (PMC8703919; doi:10.3390/ijms222413230)
Supplement: Supplementary file 1 [file ijms-22-13230-s001.zip › Table S3 Sequences of 15 pair primers.xlsx]

## Sheet: Sheet1
circle	site（bp）	name	sequence
3-2MT1	1645	MT1-F1	5' CTCTATGGAATCTAAGCCTCACTACCC 3'
		MT1-R1	5' CTTTTTCTTCGTGTCCGTCCGTATC 3'
	9983	MT1-F2	5' TGCTAGGGAGTTAATCACACCAGGC 3'
		MT1-R2	5' TGTGCTCTAGTAACGAAGGTCAGGAC 3'
	13790	MT1-F3	5' GGAACTACGAGATAAATAAGCGGCG 3'
		MT1-R3	5' GCTTTTCGTTTTCCACGGTTTGTAT 3'
	15682	MT1-F4	5' CTAAAATGGAAAATAAGGAGTCCGTCG 3'
		MT1-R4	5' ACAGTGAGACAGTGATCCCTACGCC 3'
	17960	MT1-F5	5' CAAAAGATTCCCGACCAAGTATGAT 3'
		MT1-R5	5' GAAGAGGTCCAACGAAATGATACTGAT 3'
3-2MT2	1501	MT2-F1	5' GATCCGAATAACCGACGACAAACAAT 3'
		MT2-R1	5' CATCAGAAAGCAGCAGAGCCAGTGT 3'
	5739	MT2-F2	5' CCGAGTCTTGCTATTTAGAGCCAGG 3'
		MT2-R2	5' ACTGTAAGGTCCACCAGGTCCGTAG 3'
	7573	MT2-F3	5' TGCTAGGGAGTTAATCACACCAGGC 3'
		MT2-R3	5' TGTGCTCTAGTAACGAAGGTCAGGAC 3'
	11390	MT2-F4	5' TCTTGCTCCGTAAAATGCTATCACA 3'
		MT2-R4	5' CTTGCTATGCTATGAAGAATCCCCA 3'
	51431	MT2-F5	5' TCTCCTCTTTCATCGTCGTTAGTCCT 3'
		MT2-R5	5' CCAACAACGAAATAAGCAACTGACG 3'
	56887	MT2-F6	5' TACCCGACTTTCACCTCTCACCTAAC 3'
		MT2-R6	5' CGATTGAGATTAGAAAGCGTAACGAG 3'
	65521	MT2-F7	5' CTGTATTAGTAGCGAAAGGCTGAGGC 3'
		MT2-R7	5' CTGCTTTTGACTGCTATCTCGTATCG 3'
	67247	MT2-F8	5' CGACTAATAAGGTTTGTGGGGGGTA 3'
		MT2-R8	5' CTCTGTCTTCGTCTTTGTGTCTGCC 3'
	167868	MT2-F9	5' GCTGATCCCAAGTACTCCATCTCCA 3'
		MT2-R9	5' TTGAGTGAGGACTACTTACCGATTGATA 3'
	173821	MT2-F10	5' ATCGAAAGTGTGGCGTAGGTCAAAT 3'
		MT2-R10	5' ATCCCCCGTTGTTATTTTGTATTGC 3'
