# Supplementary material for: Organelle Comparative Genome Analysis Reveals Novel Alloplasmic Male Sterility with orf112 in Brassica oleracea L
Source: Int J Mol Sci. 2021 Dec 8;22(24):13230. doi: 10.3390/ijms222413230 (PMC8703919; doi:10.3390/ijms222413230)
Supplement: Supplementary file 1 [file ijms-22-13230-s001.zip › Table S4 Specific markers of the alien cytoplasm in Ogura type cabbage.xlsx]

## Sheet: Sheet1
Region	Primer name	Primer sequence
R1	R1-F1	5' ACCATGCAAGTCATTCATTATCCACAC 3'
	R1-R1	5' CACACTCTGCCGCAAAAGGGGACCA 3'
	R1-F2	5' CACCTATGGTTGAACCCAAACTTGAA 3'
	R1-R2	5' TGACATGTGTGGATAATGAATGACTTGC 3'
R2	R2-F1	5' AGTAGTAGTTGCCATGGATGTCACGG 3'
	R2-R1	5' TGCTAAAAGCGAGAAGTCCTGACCT 3'
	R2-F2	5' GCATTCCTCAGATTAGACAACAGCC 3'
	R2-R2	5' GAGGTCCTTCTCTGTCAGGGTTTATAG 3'
	R2-F3	5' AAGGACTAGCGAAGCAACCGTAAAT 3'
	R2-R3	5' TTCATCCACTAAACTTCTCAACGGG 3'
R3	R3-F1	5' CATAGATAAAGCATTAAGTAGGAGCGG 3'
	R3-R1	5' CTGCTTGCCTCTGTTATCTACACGA 3'
	R3-F2	5' TGGTGCAAAGATCAAGAAGGTAGAG 3'
	R3-R2	5' CCTTATCCCCTATCGTATCGTGGT 3'
R4	R4-F1	5' CATGAGGTGTAGTAAGATGGAAAGCTGG 3'
	R4-R1	5' CCGGTTAGAGCGCTTTACCTATCATT 3'
	R4-F2	5' TACGAATTAGTGATCCAACTGGGCAT 3'
	R4-R2	5' CTGACTTGGTTTTGAAACTAGGAGCTG 3'
	R4-F3	5' ACAAGTAAAGAATAGATCGGACGACAGG 3'
	R4-R3	5' TGAATGCTACATCAGGAGCCGAGTT 3'
	R4-F4	5' TGATATGATGAGTTCCGTGGGCTAGT 3'
	R4-R4	5' TCGATCCTTCTGATGTTCACAGTTTG 3'
R5	R5-F1	5' CTAAGCTGGGAATGTTGGGTAAGAGTC 3'
	R5-R1	5' TCGTCAATCCCAAATCAAAGAGGTATC 3'
	R5-F2	5' ATAGTACGCACACACGAAAGTCAAGG 3'
	R5-R2	5' AGATAGATTAACCACAATCGTTGAGGC 3'
	R5-F3	5' CTGCCTTGGTTCAGCACACTATTCC 3'
	R5-R3	5' ATCAGCCCGCCGCTTATTTATCTCG 3'
R6	R6-F1	5' TACCAACTGATCCCACCATGCCTAG 3'
	R6-R1	5' TCAAGGAAGACGAGCAAGAAAACGG 3'
	R6-F2	5' AAGGTAGCGAAGCGAGGGAAGAGCA 3'
	R6-R2	5' GACTTCCCGGAACGCCGAACTGATT 3'
	R6-F3	5' TCCTCAACCGATGACTAGGCAAGCA 3'
	R6-R3	5' CAGAGTCTGGAGTTGAGTTCCTTTGTTAG 3'
	R6-F4	5' ACCTTCCGAGGACAGTGGTATTCAG 3'
	R6-R4	5' GTATCATTTGGACGACCCCAGACAG 3'
R7	R7-F1	5' GGCATTAGCGCCATCCTACTGTCTC 3'
	R7-R1	5' TTGGCTAAACGGATCTTCCCTGTAC 3'
	R7-F2	5' CGGTCTAGCTGGTACCCCCCACAA 3'
	R7-R2	5' GAGCTTCTTGAGTCACCTTCTTTCCA 3'
R8	R8-F1	5' TATTTTCTCGGTCCATTTTCCACCTCTT 3'
	R8-R1	5' GAATTTCAGTATGGGTGGCTAGGCGTC 3'
	R8-F2	GTACCCGAGAGTTATTTTGGCTGTGTCT
	R8-R2	CTTGTTGCTAATGTGCATGAAGTTGAAG
	R8-F3	5' ACCCGAAGGTCCTGGTCTCTTTTAG 3'
	R8-R3	5' AGAGCTTAAACAGAGGCTACGACGAG 3'
	R8-F4	5' AGAACGGAAGGCACCAGTCTTAACG 3'
	R8-R4	5' GTCAGGAGAGGTACGCACTACATCAGC 3'
	R8-F5	5' CCTCTTTCATTGCGGGTGATACCTATT 3'
	R8-R5	5' TTCTCCCTGATTTCTTGGATAAGTCTCG 3'
	R8-F6	5' CACTCGGGGATATTCACTGCCTGTC 3'
	R8-R6	5' ACTACTGAAGCTAAGAAAGAGTCAACTG 3'
R9	R9-F1	5' AGGGGTGAGTACGCAGATTGTGAAC 3'
	R9-R1	5' GAAATCGGAAGAGACAGACGCAAGG 3'
	R9-F2	5' TTCTTGTTGGCATTCCTTTCGTAGT 3'
	R9-R2	5' GAAACAGAAAGACGATAAGACCCGA 3'
	R9-F3	5' AAGGTTGGGTGCTGGTTAATGTAGA 3'
	R9-R3	5' GGAGAGTAACCTTTCGGGGAGTAGAG 3'
	R9-F4	5' GTTGATGGTCCAAGCCCAAGTATTC 3'
	R9-R4	5' GTAAGCCTGCTCACAATCGCATCTA 3'
	R9-F5	5' CAGCTCTGCGACATAACCAGTCTTG 3'
	R9-R5	5' ATTCGTGACTATGAGCAAAGACCCG 3'
	R9-F6	5' GCTTCAATACCTGGAACTGAGACGG 3'
	R9-R6	5' AGAGGGTAAGGGGTTTTGGAATAGG 3'
